# Supplementary material for: A new species of Anabarhynchus (Diptera: Therevidae) from an ocean beach in south east Victoria
Source: Biodivers Data J. 2014 Sep 30;(2):e4016. doi: 10.3897/BDJ.2.e4016 (PMC4206783; doi:10.3897/BDJ.2.e4016)
Supplement: XML Treatment for Anabarhynchus oceanus [file BDJ.2.e4016-treatment1.xml]

<!DOCTYPE tp:taxon-treatment
  PUBLIC "-//TaxonX//DTD Taxonomic Treatment Publishing DTD v0 20100105//EN" "tax-treatment-NSO.dtd">
<tp:taxon-treatment xmlns:tp="http://www.plazi.org/taxpub"><tp:treatment-meta><mixed-citation publication-type="journal"><person-group><name><surname>Ferguson</surname><given-names>David J.</given-names></name><name><surname>Yeates</surname><given-names>David K.</given-names></name></person-group><article-title>A new species of <italic><tp:taxon-name><tp:taxon-name-part taxon-name-part-type="genus">Anabarhynchus</tp:taxon-name-part></tp:taxon-name></italic> (<tp:taxon-name><tp:taxon-name-part taxon-name-part-type="order">Diptera</tp:taxon-name-part></tp:taxon-name>: <tp:taxon-name><tp:taxon-name-part taxon-name-part-type="family">Therevidae</tp:taxon-name-part></tp:taxon-name>) from an ocean beach in south east Victoria</article-title><source>Biodivers Data J</source><day>30</day><month>9</month><year>2014</year><volume>2014</volume><issue>2</issue><pub-id pub-id-type="doi">10.3897/BDJ.2.e4016</pub-id></mixed-citation></tp:treatment-meta><tp:nomenclature><tp:taxon-name>
            <tp:taxon-name-part taxon-name-part-type="genus">Anabarhynchus</tp:taxon-name-part>
            <tp:taxon-name-part taxon-name-part-type="species">oceanus</tp:taxon-name-part>
            <object-id xmlns:xlink="http://www.w3.org/1999/xlink" content-type="zoobank" xlink:type="simple" object-id-type="ZooBank">urn:lsid:zoobank.org:act:3C8185ED-891A-46BB-87AA-AD5D6861CFE7</object-id>
          </tp:taxon-name><tp:taxon-authority>Ferguson &amp; Yeates 2014</tp:taxon-authority><tp:taxon-status xmlns:xlink="http://www.w3.org/1999/xlink" xlink:type="simple">sp. n.</tp:taxon-status></tp:nomenclature><tp:treatment-sec sec-type="materials"><title>Materials</title><list list-type="alpha-lower" list-content="occurrences"><list-item><p><bold>Type status:</bold> <named-content xmlns:xlink="http://www.w3.org/1999/xlink" content-type="dwc:typeStatus" xlink:type="simple">Holotype</named-content>. <bold>Occurrence:</bold> catalogNumber: <named-content xmlns:xlink="http://www.w3.org/1999/xlink" content-type="dwc:catalogNumber" xlink:type="simple">ANIC_29:032452</named-content>; recordedBy: <named-content xmlns:xlink="http://www.w3.org/1999/xlink" content-type="dwc:recordedBy" xlink:type="simple">D.J. &amp; R.L. Ferguson</named-content>; individualCount: <named-content xmlns:xlink="http://www.w3.org/1999/xlink" content-type="dwc:individualCount" xlink:type="simple">1</named-content>; sex: <named-content xmlns:xlink="http://www.w3.org/1999/xlink" content-type="dwc:sex" xlink:type="simple">Male</named-content>; <bold>Location:</bold> country: <named-content xmlns:xlink="http://www.w3.org/1999/xlink" content-type="dwc:country" xlink:type="simple">Australia</named-content>; stateProvince: <named-content xmlns:xlink="http://www.w3.org/1999/xlink" content-type="dwc:stateProvince" xlink:type="simple">Victoria</named-content>; verbatimLocality: <named-content xmlns:xlink="http://www.w3.org/1999/xlink" content-type="dwc:verbatimLocality" xlink:type="simple">Mallacoota, Betka Beach</named-content>; verbatimLatitude: <named-content xmlns:xlink="http://www.w3.org/1999/xlink" content-type="dwc:verbatimLatitude" xlink:type="simple">37°35'11.12"S</named-content>; verbatimLongitude: <named-content xmlns:xlink="http://www.w3.org/1999/xlink" content-type="dwc:verbatimLongitude" xlink:type="simple">149°44'16.65"E</named-content>; <bold>Event:</bold> samplingProtocol: <named-content xmlns:xlink="http://www.w3.org/1999/xlink" content-type="dwc:samplingProtocol" xlink:type="simple">hand net</named-content>; startDayOfYear: <named-content xmlns:xlink="http://www.w3.org/1999/xlink" content-type="dwc:startDayOfYear" xlink:type="simple">27 Oct</named-content>; endDayOfYear: <named-content xmlns:xlink="http://www.w3.org/1999/xlink" content-type="dwc:endDayOfYear" xlink:type="simple">01 Nov</named-content>; year: <named-content xmlns:xlink="http://www.w3.org/1999/xlink" content-type="dwc:year" xlink:type="simple">2013</named-content>; <bold>Record Level:</bold> institutionCode: <named-content xmlns:xlink="http://www.w3.org/1999/xlink" content-type="dwc:institutionCode" xlink:type="simple">ANIC</named-content>; collectionCode: <named-content xmlns:xlink="http://www.w3.org/1999/xlink" content-type="dwc:collectionCode" xlink:type="simple">ANIC</named-content>; basisOfRecord: <named-content xmlns:xlink="http://www.w3.org/1999/xlink" content-type="dwc:basisOfRecord" xlink:type="simple">pinned specimen, stainless steel pin dorsally through thorax.</named-content></p></list-item><list-item><p><bold>Type status:</bold> <named-content xmlns:xlink="http://www.w3.org/1999/xlink" content-type="dwc:typeStatus" xlink:type="simple">Paratype</named-content>. <bold>Occurrence:</bold> catalogNumber: <named-content xmlns:xlink="http://www.w3.org/1999/xlink" content-type="dwc:catalogNumber" xlink:type="simple">ANIC_29:032453</named-content>; recordedBy: <named-content xmlns:xlink="http://www.w3.org/1999/xlink" content-type="dwc:recordedBy" xlink:type="simple">D.J. &amp; R.L. Ferguson</named-content>; individualCount: <named-content xmlns:xlink="http://www.w3.org/1999/xlink" content-type="dwc:individualCount" xlink:type="simple">1</named-content>; sex: <named-content xmlns:xlink="http://www.w3.org/1999/xlink" content-type="dwc:sex" xlink:type="simple">male</named-content>; <bold>Location:</bold> country: <named-content xmlns:xlink="http://www.w3.org/1999/xlink" content-type="dwc:country" xlink:type="simple">Australia</named-content>; stateProvince: <named-content xmlns:xlink="http://www.w3.org/1999/xlink" content-type="dwc:stateProvince" xlink:type="simple">Victoria</named-content>; verbatimLocality: <named-content xmlns:xlink="http://www.w3.org/1999/xlink" content-type="dwc:verbatimLocality" xlink:type="simple">Mallacoota, Betka Beach</named-content>; verbatimLatitude: <named-content xmlns:xlink="http://www.w3.org/1999/xlink" content-type="dwc:verbatimLatitude" xlink:type="simple">37°35'11.12"S</named-content>; verbatimLongitude: <named-content xmlns:xlink="http://www.w3.org/1999/xlink" content-type="dwc:verbatimLongitude" xlink:type="simple">149°44'16.65"E</named-content>; <bold>Event:</bold> samplingProtocol: <named-content xmlns:xlink="http://www.w3.org/1999/xlink" content-type="dwc:samplingProtocol" xlink:type="simple">hand net</named-content>; startDayOfYear: <named-content xmlns:xlink="http://www.w3.org/1999/xlink" content-type="dwc:startDayOfYear" xlink:type="simple">27 Oct</named-content>; endDayOfYear: <named-content xmlns:xlink="http://www.w3.org/1999/xlink" content-type="dwc:endDayOfYear" xlink:type="simple">1 Nov</named-content>; year: <named-content xmlns:xlink="http://www.w3.org/1999/xlink" content-type="dwc:year" xlink:type="simple">2013</named-content>; <bold>Record Level:</bold> institutionCode: <named-content xmlns:xlink="http://www.w3.org/1999/xlink" content-type="dwc:institutionCode" xlink:type="simple">ANIC</named-content>; collectionCode: <named-content xmlns:xlink="http://www.w3.org/1999/xlink" content-type="dwc:collectionCode" xlink:type="simple">ANIC</named-content>; basisOfRecord: <named-content xmlns:xlink="http://www.w3.org/1999/xlink" content-type="dwc:basisOfRecord" xlink:type="simple">pinned specimen, stainless steel dorsally throught thorax.</named-content></p></list-item><list-item><p><bold>Type status:</bold> <named-content xmlns:xlink="http://www.w3.org/1999/xlink" content-type="dwc:typeStatus" xlink:type="simple">Paratype</named-content>. <bold>Occurrence:</bold> catalogNumber: <named-content xmlns:xlink="http://www.w3.org/1999/xlink" content-type="dwc:catalogNumber" xlink:type="simple">ANIC_29:032454</named-content>; recordedBy: <named-content xmlns:xlink="http://www.w3.org/1999/xlink" content-type="dwc:recordedBy" xlink:type="simple">D.J. &amp; R.L. Ferguson</named-content>; individualCount: <named-content xmlns:xlink="http://www.w3.org/1999/xlink" content-type="dwc:individualCount" xlink:type="simple">1</named-content>; sex: <named-content xmlns:xlink="http://www.w3.org/1999/xlink" content-type="dwc:sex" xlink:type="simple">male</named-content>; <bold>Location:</bold> country: <named-content xmlns:xlink="http://www.w3.org/1999/xlink" content-type="dwc:country" xlink:type="simple">Australia</named-content>; stateProvince: <named-content xmlns:xlink="http://www.w3.org/1999/xlink" content-type="dwc:stateProvince" xlink:type="simple">Victoria</named-content>; verbatimLocality: <named-content xmlns:xlink="http://www.w3.org/1999/xlink" content-type="dwc:verbatimLocality" xlink:type="simple">Mallacoota, Betka Beach</named-content>; verbatimLatitude: <named-content xmlns:xlink="http://www.w3.org/1999/xlink" content-type="dwc:verbatimLatitude" xlink:type="simple">37°35'11.12"S</named-content>; verbatimLongitude: <named-content xmlns:xlink="http://www.w3.org/1999/xlink" content-type="dwc:verbatimLongitude" xlink:type="simple">149°44'16.65"E</named-content>; <bold>Event:</bold> samplingProtocol: <named-content xmlns:xlink="http://www.w3.org/1999/xlink" content-type="dwc:samplingProtocol" xlink:type="simple">hand net</named-content>; startDayOfYear: <named-content xmlns:xlink="http://www.w3.org/1999/xlink" content-type="dwc:startDayOfYear" xlink:type="simple">27 Oct</named-content>; endDayOfYear: <named-content xmlns:xlink="http://www.w3.org/1999/xlink" content-type="dwc:endDayOfYear" xlink:type="simple">1 Nov</named-content>; year: <named-content xmlns:xlink="http://www.w3.org/1999/xlink" content-type="dwc:year" xlink:type="simple">2013</named-content>; <bold>Record Level:</bold> institutionCode: <named-content xmlns:xlink="http://www.w3.org/1999/xlink" content-type="dwc:institutionCode" xlink:type="simple">ANIC</named-content>; collectionCode: <named-content xmlns:xlink="http://www.w3.org/1999/xlink" content-type="dwc:collectionCode" xlink:type="simple">ANIC</named-content>; basisOfRecord: <named-content xmlns:xlink="http://www.w3.org/1999/xlink" content-type="dwc:basisOfRecord" xlink:type="simple">pinned specimen, stainless steel dorsally through thorax.</named-content></p></list-item><list-item><p><bold>Type status:</bold> <named-content xmlns:xlink="http://www.w3.org/1999/xlink" content-type="dwc:typeStatus" xlink:type="simple">Paratype</named-content>. <bold>Occurrence:</bold> catalogNumber: <named-content xmlns:xlink="http://www.w3.org/1999/xlink" content-type="dwc:catalogNumber" xlink:type="simple">ANIC_29:032455</named-content>; recordedBy: <named-content xmlns:xlink="http://www.w3.org/1999/xlink" content-type="dwc:recordedBy" xlink:type="simple">D.J. &amp; R.L. Ferguson</named-content>; individualCount: <named-content xmlns:xlink="http://www.w3.org/1999/xlink" content-type="dwc:individualCount" xlink:type="simple">1</named-content>; sex: <named-content xmlns:xlink="http://www.w3.org/1999/xlink" content-type="dwc:sex" xlink:type="simple">male</named-content>; <bold>Location:</bold> country: <named-content xmlns:xlink="http://www.w3.org/1999/xlink" content-type="dwc:country" xlink:type="simple">Australia</named-content>; stateProvince: <named-content xmlns:xlink="http://www.w3.org/1999/xlink" content-type="dwc:stateProvince" xlink:type="simple">Victoria</named-content>; verbatimLocality: <named-content xmlns:xlink="http://www.w3.org/1999/xlink" content-type="dwc:verbatimLocality" xlink:type="simple">Mallacoot, Betka Beach</named-content>; verbatimLatitude: <named-content xmlns:xlink="http://www.w3.org/1999/xlink" content-type="dwc:verbatimLatitude" xlink:type="simple">37°35'11.12"S</named-content>; verbatimLongitude: <named-content xmlns:xlink="http://www.w3.org/1999/xlink" content-type="dwc:verbatimLongitude" xlink:type="simple">149°44'16.65"E</named-content>; <bold>Event:</bold> samplingProtocol: <named-content xmlns:xlink="http://www.w3.org/1999/xlink" content-type="dwc:samplingProtocol" xlink:type="simple">hand net</named-content>; startDayOfYear: <named-content xmlns:xlink="http://www.w3.org/1999/xlink" content-type="dwc:startDayOfYear" xlink:type="simple">27 Oct</named-content>; endDayOfYear: <named-content xmlns:xlink="http://www.w3.org/1999/xlink" content-type="dwc:endDayOfYear" xlink:type="simple">1 Nov</named-content>; year: <named-content xmlns:xlink="http://www.w3.org/1999/xlink" content-type="dwc:year" xlink:type="simple">2013</named-content>; <bold>Record Level:</bold> institutionCode: <named-content xmlns:xlink="http://www.w3.org/1999/xlink" content-type="dwc:institutionCode" xlink:type="simple">ANIC</named-content>; collectionCode: <named-content xmlns:xlink="http://www.w3.org/1999/xlink" content-type="dwc:collectionCode" xlink:type="simple">ANIC</named-content>; basisOfRecord: <named-content xmlns:xlink="http://www.w3.org/1999/xlink" content-type="dwc:basisOfRecord" xlink:type="simple">pinned specimen, stainless steel dorsally through thorax.</named-content></p></list-item><list-item><p><bold>Type status:</bold> <named-content xmlns:xlink="http://www.w3.org/1999/xlink" content-type="dwc:typeStatus" xlink:type="simple">Paratype</named-content>. <bold>Occurrence:</bold> catalogNumber: <named-content xmlns:xlink="http://www.w3.org/1999/xlink" content-type="dwc:catalogNumber" xlink:type="simple">ANIC_29:032456</named-content>; recordedBy: <named-content xmlns:xlink="http://www.w3.org/1999/xlink" content-type="dwc:recordedBy" xlink:type="simple">D.J. &amp; R.L. Ferguson</named-content>; individualCount: <named-content xmlns:xlink="http://www.w3.org/1999/xlink" content-type="dwc:individualCount" xlink:type="simple">1</named-content>; sex: <named-content xmlns:xlink="http://www.w3.org/1999/xlink" content-type="dwc:sex" xlink:type="simple">male</named-content>; <bold>Location:</bold> country: <named-content xmlns:xlink="http://www.w3.org/1999/xlink" content-type="dwc:country" xlink:type="simple">Australia</named-content>; stateProvince: <named-content xmlns:xlink="http://www.w3.org/1999/xlink" content-type="dwc:stateProvince" xlink:type="simple">Victoria</named-content>; verbatimLocality: <named-content xmlns:xlink="http://www.w3.org/1999/xlink" content-type="dwc:verbatimLocality" xlink:type="simple">Mallacoota, Betka Beach</named-content>; verbatimLatitude: <named-content xmlns:xlink="http://www.w3.org/1999/xlink" content-type="dwc:verbatimLatitude" xlink:type="simple">37°35'11.12"S</named-content>; verbatimLongitude: <named-content xmlns:xlink="http://www.w3.org/1999/xlink" content-type="dwc:verbatimLongitude" xlink:type="simple">149°44'16.65"E</named-content>; <bold>Event:</bold> samplingProtocol: <named-content xmlns:xlink="http://www.w3.org/1999/xlink" content-type="dwc:samplingProtocol" xlink:type="simple">hand net</named-content>; startDayOfYear: <named-content xmlns:xlink="http://www.w3.org/1999/xlink" content-type="dwc:startDayOfYear" xlink:type="simple">27 Nov</named-content>; endDayOfYear: <named-content xmlns:xlink="http://www.w3.org/1999/xlink" content-type="dwc:endDayOfYear" xlink:type="simple">1 Dec</named-content>; year: <named-content xmlns:xlink="http://www.w3.org/1999/xlink" content-type="dwc:year" xlink:type="simple">2012</named-content>; <bold>Record Level:</bold> institutionCode: <named-content xmlns:xlink="http://www.w3.org/1999/xlink" content-type="dwc:institutionCode" xlink:type="simple">ANIC</named-content>; collectionCode: <named-content xmlns:xlink="http://www.w3.org/1999/xlink" content-type="dwc:collectionCode" xlink:type="simple">ANIC</named-content>; basisOfRecord: <named-content xmlns:xlink="http://www.w3.org/1999/xlink" content-type="dwc:basisOfRecord" xlink:type="simple">pinned specimen, stainless steel dorsally through thorax.</named-content></p></list-item><list-item><p><bold>Type status:</bold> <named-content xmlns:xlink="http://www.w3.org/1999/xlink" content-type="dwc:typeStatus" xlink:type="simple">Paratype</named-content>. <bold>Occurrence:</bold> catalogNumber: <named-content xmlns:xlink="http://www.w3.org/1999/xlink" content-type="dwc:catalogNumber" xlink:type="simple">ANIC_29:032457</named-content>; recordedBy: <named-content xmlns:xlink="http://www.w3.org/1999/xlink" content-type="dwc:recordedBy" xlink:type="simple">D.J. &amp; R.L. Ferguson</named-content>; individualCount: <named-content xmlns:xlink="http://www.w3.org/1999/xlink" content-type="dwc:individualCount" xlink:type="simple">1</named-content>; sex: <named-content xmlns:xlink="http://www.w3.org/1999/xlink" content-type="dwc:sex" xlink:type="simple">male</named-content>; <bold>Location:</bold> country: <named-content xmlns:xlink="http://www.w3.org/1999/xlink" content-type="dwc:country" xlink:type="simple">Australia</named-content>; stateProvince: <named-content xmlns:xlink="http://www.w3.org/1999/xlink" content-type="dwc:stateProvince" xlink:type="simple">Victoria</named-content>; verbatimLocality: <named-content xmlns:xlink="http://www.w3.org/1999/xlink" content-type="dwc:verbatimLocality" xlink:type="simple">Mallacoota, Betka Beach</named-content>; verbatimLatitude: <named-content xmlns:xlink="http://www.w3.org/1999/xlink" content-type="dwc:verbatimLatitude" xlink:type="simple">37°35'11.12"S</named-content>; verbatimLongitude: <named-content xmlns:xlink="http://www.w3.org/1999/xlink" content-type="dwc:verbatimLongitude" xlink:type="simple">149°44'16.65"E</named-content>; <bold>Event:</bold> samplingProtocol: <named-content xmlns:xlink="http://www.w3.org/1999/xlink" content-type="dwc:samplingProtocol" xlink:type="simple">hand net</named-content>; startDayOfYear: <named-content xmlns:xlink="http://www.w3.org/1999/xlink" content-type="dwc:startDayOfYear" xlink:type="simple">27 Nov</named-content>; endDayOfYear: <named-content xmlns:xlink="http://www.w3.org/1999/xlink" content-type="dwc:endDayOfYear" xlink:type="simple">1 Dec</named-content>; year: <named-content xmlns:xlink="http://www.w3.org/1999/xlink" content-type="dwc:year" xlink:type="simple">2012</named-content>; <bold>Record Level:</bold> institutionCode: <named-content xmlns:xlink="http://www.w3.org/1999/xlink" content-type="dwc:institutionCode" xlink:type="simple">ANIC</named-content>; collectionCode: <named-content xmlns:xlink="http://www.w3.org/1999/xlink" content-type="dwc:collectionCode" xlink:type="simple">ANIC</named-content>; basisOfRecord: <named-content xmlns:xlink="http://www.w3.org/1999/xlink" content-type="dwc:basisOfRecord" xlink:type="simple">pinned specimen, stainless steel dorsally through thorax.</named-content></p></list-item><list-item><p><bold>Type status:</bold> <named-content xmlns:xlink="http://www.w3.org/1999/xlink" content-type="dwc:typeStatus" xlink:type="simple">Paratype</named-content>. <bold>Occurrence:</bold> catalogNumber: <named-content xmlns:xlink="http://www.w3.org/1999/xlink" content-type="dwc:catalogNumber" xlink:type="simple">ANIC_29:032458</named-content>; recordedBy: <named-content xmlns:xlink="http://www.w3.org/1999/xlink" content-type="dwc:recordedBy" xlink:type="simple">D.J. &amp; R.L. Ferguson</named-content>; individualCount: <named-content xmlns:xlink="http://www.w3.org/1999/xlink" content-type="dwc:individualCount" xlink:type="simple">1</named-content>; sex: <named-content xmlns:xlink="http://www.w3.org/1999/xlink" content-type="dwc:sex" xlink:type="simple">female</named-content>; <bold>Location:</bold> country: <named-content xmlns:xlink="http://www.w3.org/1999/xlink" content-type="dwc:country" xlink:type="simple">Australia</named-content>; stateProvince: <named-content xmlns:xlink="http://www.w3.org/1999/xlink" content-type="dwc:stateProvince" xlink:type="simple">Victoria</named-content>; verbatimLocality: <named-content xmlns:xlink="http://www.w3.org/1999/xlink" content-type="dwc:verbatimLocality" xlink:type="simple">Mallacoota, Betka Beach</named-content>; verbatimLatitude: <named-content xmlns:xlink="http://www.w3.org/1999/xlink" content-type="dwc:verbatimLatitude" xlink:type="simple">37°35'11.12"S</named-content>; verbatimLongitude: <named-content xmlns:xlink="http://www.w3.org/1999/xlink" content-type="dwc:verbatimLongitude" xlink:type="simple">149°44'16.65"E</named-content>; <bold>Event:</bold> samplingProtocol: <named-content xmlns:xlink="http://www.w3.org/1999/xlink" content-type="dwc:samplingProtocol" xlink:type="simple">hand net</named-content>; startDayOfYear: <named-content xmlns:xlink="http://www.w3.org/1999/xlink" content-type="dwc:startDayOfYear" xlink:type="simple">27 Nov</named-content>; endDayOfYear: <named-content xmlns:xlink="http://www.w3.org/1999/xlink" content-type="dwc:endDayOfYear" xlink:type="simple">1 Dec</named-content>; year: <named-content xmlns:xlink="http://www.w3.org/1999/xlink" content-type="dwc:year" xlink:type="simple">2012</named-content>; <bold>Record Level:</bold> institutionCode: <named-content xmlns:xlink="http://www.w3.org/1999/xlink" content-type="dwc:institutionCode" xlink:type="simple">ANIC</named-content>; collectionCode: <named-content xmlns:xlink="http://www.w3.org/1999/xlink" content-type="dwc:collectionCode" xlink:type="simple">ANIC</named-content>; basisOfRecord: <named-content xmlns:xlink="http://www.w3.org/1999/xlink" content-type="dwc:basisOfRecord" xlink:type="simple">pinned specimen, stainless steel dorsally through thorax.</named-content></p></list-item><list-item><p><bold>Type status:</bold> <named-content xmlns:xlink="http://www.w3.org/1999/xlink" content-type="dwc:typeStatus" xlink:type="simple">Paratype</named-content>. <bold>Occurrence:</bold> catalogNumber: <named-content xmlns:xlink="http://www.w3.org/1999/xlink" content-type="dwc:catalogNumber" xlink:type="simple">ANIC_29:032459</named-content>; recordedBy: <named-content xmlns:xlink="http://www.w3.org/1999/xlink" content-type="dwc:recordedBy" xlink:type="simple">D.J. &amp; R.L. Ferguson</named-content>; individualCount: <named-content xmlns:xlink="http://www.w3.org/1999/xlink" content-type="dwc:individualCount" xlink:type="simple">1</named-content>; sex: <named-content xmlns:xlink="http://www.w3.org/1999/xlink" content-type="dwc:sex" xlink:type="simple">female</named-content>; <bold>Location:</bold> country: <named-content xmlns:xlink="http://www.w3.org/1999/xlink" content-type="dwc:country" xlink:type="simple">Australia</named-content>; stateProvince: <named-content xmlns:xlink="http://www.w3.org/1999/xlink" content-type="dwc:stateProvince" xlink:type="simple">Victoria</named-content>; verbatimLocality: <named-content xmlns:xlink="http://www.w3.org/1999/xlink" content-type="dwc:verbatimLocality" xlink:type="simple">Mallacoota, Betka Beach</named-content>; verbatimLatitude: <named-content xmlns:xlink="http://www.w3.org/1999/xlink" content-type="dwc:verbatimLatitude" xlink:type="simple">37°35'11.12"S</named-content>; verbatimLongitude: <named-content xmlns:xlink="http://www.w3.org/1999/xlink" content-type="dwc:verbatimLongitude" xlink:type="simple">149°44'16.65"E</named-content>; <bold>Event:</bold> samplingProtocol: <named-content xmlns:xlink="http://www.w3.org/1999/xlink" content-type="dwc:samplingProtocol" xlink:type="simple">hand net</named-content>; startDayOfYear: <named-content xmlns:xlink="http://www.w3.org/1999/xlink" content-type="dwc:startDayOfYear" xlink:type="simple">27 Oct</named-content>; endDayOfYear: <named-content xmlns:xlink="http://www.w3.org/1999/xlink" content-type="dwc:endDayOfYear" xlink:type="simple">1 Nov</named-content>; year: <named-content xmlns:xlink="http://www.w3.org/1999/xlink" content-type="dwc:year" xlink:type="simple">2013</named-content>; <bold>Record Level:</bold> institutionCode: <named-content xmlns:xlink="http://www.w3.org/1999/xlink" content-type="dwc:institutionCode" xlink:type="simple">ANIC</named-content>; collectionCode: <named-content xmlns:xlink="http://www.w3.org/1999/xlink" content-type="dwc:collectionCode" xlink:type="simple">ANIC</named-content>; basisOfRecord: <named-content xmlns:xlink="http://www.w3.org/1999/xlink" content-type="dwc:basisOfRecord" xlink:type="simple">Pinned specimen, stainless steel dorsally through thorax.</named-content></p></list-item><list-item><p><bold>Type status:</bold> <named-content xmlns:xlink="http://www.w3.org/1999/xlink" content-type="dwc:typeStatus" xlink:type="simple">Paratype</named-content>. <bold>Occurrence:</bold> catalogNumber: <named-content xmlns:xlink="http://www.w3.org/1999/xlink" content-type="dwc:catalogNumber" xlink:type="simple">ANIC_29:032460</named-content>; recordedBy: <named-content xmlns:xlink="http://www.w3.org/1999/xlink" content-type="dwc:recordedBy" xlink:type="simple">D.J. &amp; R.L. Ferguson</named-content>; individualCount: <named-content xmlns:xlink="http://www.w3.org/1999/xlink" content-type="dwc:individualCount" xlink:type="simple">1</named-content>; sex: <named-content xmlns:xlink="http://www.w3.org/1999/xlink" content-type="dwc:sex" xlink:type="simple">female</named-content>; <bold>Location:</bold> country: <named-content xmlns:xlink="http://www.w3.org/1999/xlink" content-type="dwc:country" xlink:type="simple">Australia</named-content>; stateProvince: <named-content xmlns:xlink="http://www.w3.org/1999/xlink" content-type="dwc:stateProvince" xlink:type="simple">Victoria</named-content>; verbatimLocality: <named-content xmlns:xlink="http://www.w3.org/1999/xlink" content-type="dwc:verbatimLocality" xlink:type="simple">Mallacoota, Betka Beach</named-content>; verbatimLatitude: <named-content xmlns:xlink="http://www.w3.org/1999/xlink" content-type="dwc:verbatimLatitude" xlink:type="simple">37°35'11.12"S</named-content>; verbatimLongitude: <named-content xmlns:xlink="http://www.w3.org/1999/xlink" content-type="dwc:verbatimLongitude" xlink:type="simple">149°44'16.65"E</named-content>; <bold>Event:</bold> samplingProtocol: <named-content xmlns:xlink="http://www.w3.org/1999/xlink" content-type="dwc:samplingProtocol" xlink:type="simple">hand net</named-content>; startDayOfYear: <named-content xmlns:xlink="http://www.w3.org/1999/xlink" content-type="dwc:startDayOfYear" xlink:type="simple">27 Oct</named-content>; endDayOfYear: <named-content xmlns:xlink="http://www.w3.org/1999/xlink" content-type="dwc:endDayOfYear" xlink:type="simple">1 Nov</named-content>; year: <named-content xmlns:xlink="http://www.w3.org/1999/xlink" content-type="dwc:year" xlink:type="simple">2013</named-content>; <bold>Record Level:</bold> institutionCode: <named-content xmlns:xlink="http://www.w3.org/1999/xlink" content-type="dwc:institutionCode" xlink:type="simple">ANIC</named-content>; collectionCode: <named-content xmlns:xlink="http://www.w3.org/1999/xlink" content-type="dwc:collectionCode" xlink:type="simple">ANIC</named-content>; basisOfRecord: <named-content xmlns:xlink="http://www.w3.org/1999/xlink" content-type="dwc:basisOfRecord" xlink:type="simple">pinned specimen, stainless steel dorsally through thorax.</named-content></p></list-item><list-item><p><bold>Type status:</bold> <named-content xmlns:xlink="http://www.w3.org/1999/xlink" content-type="dwc:typeStatus" xlink:type="simple">Paratype</named-content>. <bold>Occurrence:</bold> catalogNumber: <named-content xmlns:xlink="http://www.w3.org/1999/xlink" content-type="dwc:catalogNumber" xlink:type="simple">ANIC_29:032461</named-content>; recordedBy: <named-content xmlns:xlink="http://www.w3.org/1999/xlink" content-type="dwc:recordedBy" xlink:type="simple">D.J. &amp; R.L. Ferguson</named-content>; individualCount: <named-content xmlns:xlink="http://www.w3.org/1999/xlink" content-type="dwc:individualCount" xlink:type="simple">1</named-content>; sex: <named-content xmlns:xlink="http://www.w3.org/1999/xlink" content-type="dwc:sex" xlink:type="simple">female</named-content>; <bold>Location:</bold> country: <named-content xmlns:xlink="http://www.w3.org/1999/xlink" content-type="dwc:country" xlink:type="simple">Australia</named-content>; stateProvince: <named-content xmlns:xlink="http://www.w3.org/1999/xlink" content-type="dwc:stateProvince" xlink:type="simple">Victoria</named-content>; verbatimLocality: <named-content xmlns:xlink="http://www.w3.org/1999/xlink" content-type="dwc:verbatimLocality" xlink:type="simple">Mallacoota, Betka Beach</named-content>; verbatimLatitude: <named-content xmlns:xlink="http://www.w3.org/1999/xlink" content-type="dwc:verbatimLatitude" xlink:type="simple">37°35'11.12"S</named-content>; verbatimLongitude: <named-content xmlns:xlink="http://www.w3.org/1999/xlink" content-type="dwc:verbatimLongitude" xlink:type="simple">149°44'16.65"E</named-content>; <bold>Event:</bold> samplingProtocol: <named-content xmlns:xlink="http://www.w3.org/1999/xlink" content-type="dwc:samplingProtocol" xlink:type="simple">hand net</named-content>; startDayOfYear: <named-content xmlns:xlink="http://www.w3.org/1999/xlink" content-type="dwc:startDayOfYear" xlink:type="simple">27 Oct</named-content>; endDayOfYear: <named-content xmlns:xlink="http://www.w3.org/1999/xlink" content-type="dwc:endDayOfYear" xlink:type="simple">1 Nov</named-content>; year: <named-content xmlns:xlink="http://www.w3.org/1999/xlink" content-type="dwc:year" xlink:type="simple">2013</named-content>; <bold>Record Level:</bold> institutionCode: <named-content xmlns:xlink="http://www.w3.org/1999/xlink" content-type="dwc:institutionCode" xlink:type="simple">ANIC</named-content>; collectionCode: <named-content xmlns:xlink="http://www.w3.org/1999/xlink" content-type="dwc:collectionCode" xlink:type="simple">ANIC</named-content>; basisOfRecord: <named-content xmlns:xlink="http://www.w3.org/1999/xlink" content-type="dwc:basisOfRecord" xlink:type="simple">pinned specimen, stainless steel dorsally through thorax.</named-content></p></list-item><list-item><p><bold>Type status:</bold> <named-content xmlns:xlink="http://www.w3.org/1999/xlink" content-type="dwc:typeStatus" xlink:type="simple">Paratype</named-content>. <bold>Occurrence:</bold> catalogNumber: <named-content xmlns:xlink="http://www.w3.org/1999/xlink" content-type="dwc:catalogNumber" xlink:type="simple">ANIC_29:032462</named-content>; recordedBy: <named-content xmlns:xlink="http://www.w3.org/1999/xlink" content-type="dwc:recordedBy" xlink:type="simple">D.J. &amp; R.L. Ferguson</named-content>; individualCount: <named-content xmlns:xlink="http://www.w3.org/1999/xlink" content-type="dwc:individualCount" xlink:type="simple">1</named-content>; sex: <named-content xmlns:xlink="http://www.w3.org/1999/xlink" content-type="dwc:sex" xlink:type="simple">female</named-content>; <bold>Location:</bold> country: <named-content xmlns:xlink="http://www.w3.org/1999/xlink" content-type="dwc:country" xlink:type="simple">Australia</named-content>; stateProvince: <named-content xmlns:xlink="http://www.w3.org/1999/xlink" content-type="dwc:stateProvince" xlink:type="simple">Victoria</named-content>; verbatimLocality: <named-content xmlns:xlink="http://www.w3.org/1999/xlink" content-type="dwc:verbatimLocality" xlink:type="simple">Mallacoota, Beka Beach</named-content>; verbatimLatitude: <named-content xmlns:xlink="http://www.w3.org/1999/xlink" content-type="dwc:verbatimLatitude" xlink:type="simple">37°35'11.12"S</named-content>; verbatimLongitude: <named-content xmlns:xlink="http://www.w3.org/1999/xlink" content-type="dwc:verbatimLongitude" xlink:type="simple">149°44'16.65"E</named-content>; <bold>Event:</bold> samplingProtocol: <named-content xmlns:xlink="http://www.w3.org/1999/xlink" content-type="dwc:samplingProtocol" xlink:type="simple">hand net</named-content>; startDayOfYear: <named-content xmlns:xlink="http://www.w3.org/1999/xlink" content-type="dwc:startDayOfYear" xlink:type="simple">27 Nov</named-content>; endDayOfYear: <named-content xmlns:xlink="http://www.w3.org/1999/xlink" content-type="dwc:endDayOfYear" xlink:type="simple">1 Dec</named-content>; year: <named-content xmlns:xlink="http://www.w3.org/1999/xlink" content-type="dwc:year" xlink:type="simple">2012</named-content>; <bold>Record Level:</bold> institutionCode: <named-content xmlns:xlink="http://www.w3.org/1999/xlink" content-type="dwc:institutionCode" xlink:type="simple">ANIC</named-content>; collectionCode: <named-content xmlns:xlink="http://www.w3.org/1999/xlink" content-type="dwc:collectionCode" xlink:type="simple">ANIC</named-content>; basisOfRecord: <named-content xmlns:xlink="http://www.w3.org/1999/xlink" content-type="dwc:basisOfRecord" xlink:type="simple">pinned specimen, stainless steel dorsally through thorax.</named-content></p></list-item><list-item><p><bold>Type status:</bold> <named-content xmlns:xlink="http://www.w3.org/1999/xlink" content-type="dwc:typeStatus" xlink:type="simple">Paratype</named-content>. <bold>Occurrence:</bold> catalogNumber: <named-content xmlns:xlink="http://www.w3.org/1999/xlink" content-type="dwc:catalogNumber" xlink:type="simple">ANIC_29:032463</named-content>; recordedBy: <named-content xmlns:xlink="http://www.w3.org/1999/xlink" content-type="dwc:recordedBy" xlink:type="simple">D.J. &amp; R.L. Ferguson</named-content>; individualCount: <named-content xmlns:xlink="http://www.w3.org/1999/xlink" content-type="dwc:individualCount" xlink:type="simple">1</named-content>; sex: <named-content xmlns:xlink="http://www.w3.org/1999/xlink" content-type="dwc:sex" xlink:type="simple">female</named-content>; <bold>Location:</bold> country: <named-content xmlns:xlink="http://www.w3.org/1999/xlink" content-type="dwc:country" xlink:type="simple">Australia</named-content>; stateProvince: <named-content xmlns:xlink="http://www.w3.org/1999/xlink" content-type="dwc:stateProvince" xlink:type="simple">Victoria</named-content>; verbatimLocality: <named-content xmlns:xlink="http://www.w3.org/1999/xlink" content-type="dwc:verbatimLocality" xlink:type="simple">Mallacoota, Betka Beach</named-content>; verbatimLatitude: <named-content xmlns:xlink="http://www.w3.org/1999/xlink" content-type="dwc:verbatimLatitude" xlink:type="simple">37°35'11.12"S</named-content>; verbatimLongitude: <named-content xmlns:xlink="http://www.w3.org/1999/xlink" content-type="dwc:verbatimLongitude" xlink:type="simple">149°44'16.65"E</named-content>; <bold>Event:</bold> samplingProtocol: <named-content xmlns:xlink="http://www.w3.org/1999/xlink" content-type="dwc:samplingProtocol" xlink:type="simple">hand net</named-content>; startDayOfYear: <named-content xmlns:xlink="http://www.w3.org/1999/xlink" content-type="dwc:startDayOfYear" xlink:type="simple">27 Oct</named-content>; endDayOfYear: <named-content xmlns:xlink="http://www.w3.org/1999/xlink" content-type="dwc:endDayOfYear" xlink:type="simple">1 Nov</named-content>; year: <named-content xmlns:xlink="http://www.w3.org/1999/xlink" content-type="dwc:year" xlink:type="simple">2013</named-content>; <bold>Record Level:</bold> institutionCode: <named-content xmlns:xlink="http://www.w3.org/1999/xlink" content-type="dwc:institutionCode" xlink:type="simple">ANIC</named-content>; collectionCode: <named-content xmlns:xlink="http://www.w3.org/1999/xlink" content-type="dwc:collectionCode" xlink:type="simple">ANIC</named-content>; basisOfRecord: <named-content xmlns:xlink="http://www.w3.org/1999/xlink" content-type="dwc:basisOfRecord" xlink:type="simple">pinned specimen, stainless steel dorsally through thorax.</named-content></p></list-item><list-item><p><bold>Type status:</bold> <named-content xmlns:xlink="http://www.w3.org/1999/xlink" content-type="dwc:typeStatus" xlink:type="simple">Paratype</named-content>. <bold>Occurrence:</bold> catalogNumber: <named-content xmlns:xlink="http://www.w3.org/1999/xlink" content-type="dwc:catalogNumber" xlink:type="simple">ANIC_29:032464</named-content>; recordedBy: <named-content xmlns:xlink="http://www.w3.org/1999/xlink" content-type="dwc:recordedBy" xlink:type="simple">D.J. &amp; R.L. Ferguson</named-content>; individualCount: <named-content xmlns:xlink="http://www.w3.org/1999/xlink" content-type="dwc:individualCount" xlink:type="simple">1</named-content>; sex: <named-content xmlns:xlink="http://www.w3.org/1999/xlink" content-type="dwc:sex" xlink:type="simple">female</named-content>; <bold>Location:</bold> country: <named-content xmlns:xlink="http://www.w3.org/1999/xlink" content-type="dwc:country" xlink:type="simple">Australia</named-content>; stateProvince: <named-content xmlns:xlink="http://www.w3.org/1999/xlink" content-type="dwc:stateProvince" xlink:type="simple">Victoria</named-content>; verbatimLocality: <named-content xmlns:xlink="http://www.w3.org/1999/xlink" content-type="dwc:verbatimLocality" xlink:type="simple">Mallacoota, Betka Beach</named-content>; verbatimLatitude: <named-content xmlns:xlink="http://www.w3.org/1999/xlink" content-type="dwc:verbatimLatitude" xlink:type="simple">37°35'11.12"S</named-content>; verbatimLongitude: <named-content xmlns:xlink="http://www.w3.org/1999/xlink" content-type="dwc:verbatimLongitude" xlink:type="simple">149°44'16.65"E</named-content>; <bold>Event:</bold> samplingProtocol: <named-content xmlns:xlink="http://www.w3.org/1999/xlink" content-type="dwc:samplingProtocol" xlink:type="simple">hand net</named-content>; startDayOfYear: <named-content xmlns:xlink="http://www.w3.org/1999/xlink" content-type="dwc:startDayOfYear" xlink:type="simple">27 Oct</named-content>; endDayOfYear: <named-content xmlns:xlink="http://www.w3.org/1999/xlink" content-type="dwc:endDayOfYear" xlink:type="simple">1 Nov</named-content>; year: <named-content xmlns:xlink="http://www.w3.org/1999/xlink" content-type="dwc:year" xlink:type="simple">2013</named-content>; <bold>Record Level:</bold> institutionCode: <named-content xmlns:xlink="http://www.w3.org/1999/xlink" content-type="dwc:institutionCode" xlink:type="simple">ANIC</named-content>; collectionCode: <named-content xmlns:xlink="http://www.w3.org/1999/xlink" content-type="dwc:collectionCode" xlink:type="simple">ANIC</named-content>; basisOfRecord: <named-content xmlns:xlink="http://www.w3.org/1999/xlink" content-type="dwc:basisOfRecord" xlink:type="simple">pinned specimen, stainless steel dorsally through thorax.</named-content></p></list-item><list-item><p><bold>Type status:</bold> <named-content xmlns:xlink="http://www.w3.org/1999/xlink" content-type="dwc:typeStatus" xlink:type="simple">Paratype</named-content>. <bold>Occurrence:</bold> catalogNumber: <named-content xmlns:xlink="http://www.w3.org/1999/xlink" content-type="dwc:catalogNumber" xlink:type="simple">ANIC_29:032465</named-content>; recordedBy: <named-content xmlns:xlink="http://www.w3.org/1999/xlink" content-type="dwc:recordedBy" xlink:type="simple">D.J. &amp; R.L. Ferguson</named-content>; individualCount: <named-content xmlns:xlink="http://www.w3.org/1999/xlink" content-type="dwc:individualCount" xlink:type="simple">1</named-content>; sex: <named-content xmlns:xlink="http://www.w3.org/1999/xlink" content-type="dwc:sex" xlink:type="simple">female</named-content>; <bold>Location:</bold> country: <named-content xmlns:xlink="http://www.w3.org/1999/xlink" content-type="dwc:country" xlink:type="simple">Australia</named-content>; stateProvince: <named-content xmlns:xlink="http://www.w3.org/1999/xlink" content-type="dwc:stateProvince" xlink:type="simple">Victoria</named-content>; verbatimLocality: <named-content xmlns:xlink="http://www.w3.org/1999/xlink" content-type="dwc:verbatimLocality" xlink:type="simple">Mallacoota, Betka Beach</named-content>; verbatimLatitude: <named-content xmlns:xlink="http://www.w3.org/1999/xlink" content-type="dwc:verbatimLatitude" xlink:type="simple">37°35'11.12"S</named-content>; verbatimLongitude: <named-content xmlns:xlink="http://www.w3.org/1999/xlink" content-type="dwc:verbatimLongitude" xlink:type="simple">149°44'16.65"E</named-content>; <bold>Event:</bold> samplingProtocol: <named-content xmlns:xlink="http://www.w3.org/1999/xlink" content-type="dwc:samplingProtocol" xlink:type="simple">hand net</named-content>; startDayOfYear: <named-content xmlns:xlink="http://www.w3.org/1999/xlink" content-type="dwc:startDayOfYear" xlink:type="simple">27 Oct</named-content>; endDayOfYear: <named-content xmlns:xlink="http://www.w3.org/1999/xlink" content-type="dwc:endDayOfYear" xlink:type="simple">1 Nov</named-content>; year: <named-content xmlns:xlink="http://www.w3.org/1999/xlink" content-type="dwc:year" xlink:type="simple">2013</named-content>; <bold>Record Level:</bold> institutionCode: <named-content xmlns:xlink="http://www.w3.org/1999/xlink" content-type="dwc:institutionCode" xlink:type="simple">ANIC</named-content>; collectionCode: <named-content xmlns:xlink="http://www.w3.org/1999/xlink" content-type="dwc:collectionCode" xlink:type="simple">ANIC</named-content>; basisOfRecord: <named-content xmlns:xlink="http://www.w3.org/1999/xlink" content-type="dwc:basisOfRecord" xlink:type="simple">pinned specimen, stainless steel dorsally through thorax.</named-content></p></list-item><list-item><p><bold>Type status:</bold> <named-content xmlns:xlink="http://www.w3.org/1999/xlink" content-type="dwc:typeStatus" xlink:type="simple">Paratype</named-content>. <bold>Occurrence:</bold> catalogNumber: <named-content xmlns:xlink="http://www.w3.org/1999/xlink" content-type="dwc:catalogNumber" xlink:type="simple">ANIC_29:032466</named-content>; recordedBy: <named-content xmlns:xlink="http://www.w3.org/1999/xlink" content-type="dwc:recordedBy" xlink:type="simple">D.J. &amp;  R.L. Ferguson</named-content>; individualCount: <named-content xmlns:xlink="http://www.w3.org/1999/xlink" content-type="dwc:individualCount" xlink:type="simple">1</named-content>; sex: <named-content xmlns:xlink="http://www.w3.org/1999/xlink" content-type="dwc:sex" xlink:type="simple">female</named-content>; <bold>Location:</bold> country: <named-content xmlns:xlink="http://www.w3.org/1999/xlink" content-type="dwc:country" xlink:type="simple">Australia</named-content>; stateProvince: <named-content xmlns:xlink="http://www.w3.org/1999/xlink" content-type="dwc:stateProvince" xlink:type="simple">Victoria</named-content>; verbatimLocality: <named-content xmlns:xlink="http://www.w3.org/1999/xlink" content-type="dwc:verbatimLocality" xlink:type="simple">Mallacoota, Betka Beach</named-content>; verbatimLatitude: <named-content xmlns:xlink="http://www.w3.org/1999/xlink" content-type="dwc:verbatimLatitude" xlink:type="simple">37°35'11.12"S</named-content>; verbatimLongitude: <named-content xmlns:xlink="http://www.w3.org/1999/xlink" content-type="dwc:verbatimLongitude" xlink:type="simple">149°44'16.65"E</named-content>; <bold>Event:</bold> samplingProtocol: <named-content xmlns:xlink="http://www.w3.org/1999/xlink" content-type="dwc:samplingProtocol" xlink:type="simple">hand net</named-content>; startDayOfYear: <named-content xmlns:xlink="http://www.w3.org/1999/xlink" content-type="dwc:startDayOfYear" xlink:type="simple">27 Oct</named-content>; endDayOfYear: <named-content xmlns:xlink="http://www.w3.org/1999/xlink" content-type="dwc:endDayOfYear" xlink:type="simple">1 Nov</named-content>; year: <named-content xmlns:xlink="http://www.w3.org/1999/xlink" content-type="dwc:year" xlink:type="simple">2013</named-content>; <bold>Record Level:</bold> institutionCode: <named-content xmlns:xlink="http://www.w3.org/1999/xlink" content-type="dwc:institutionCode" xlink:type="simple">ANIC</named-content>; collectionCode: <named-content xmlns:xlink="http://www.w3.org/1999/xlink" content-type="dwc:collectionCode" xlink:type="simple">ANIC</named-content>; basisOfRecord: <named-content xmlns:xlink="http://www.w3.org/1999/xlink" content-type="dwc:basisOfRecord" xlink:type="simple">pinned specimen, stainless steel dorsally through thorax.</named-content></p></list-item><list-item><p><bold>Type status:</bold> <named-content xmlns:xlink="http://www.w3.org/1999/xlink" content-type="dwc:typeStatus" xlink:type="simple">Paratype</named-content>. <bold>Occurrence:</bold> catalogNumber: <named-content xmlns:xlink="http://www.w3.org/1999/xlink" content-type="dwc:catalogNumber" xlink:type="simple">ANIC_29:032467</named-content>; recordedBy: <named-content xmlns:xlink="http://www.w3.org/1999/xlink" content-type="dwc:recordedBy" xlink:type="simple">D.J. &amp; R.L. Ferguson</named-content>; individualCount: <named-content xmlns:xlink="http://www.w3.org/1999/xlink" content-type="dwc:individualCount" xlink:type="simple">1</named-content>; sex: <named-content xmlns:xlink="http://www.w3.org/1999/xlink" content-type="dwc:sex" xlink:type="simple">female</named-content>; <bold>Location:</bold> country: <named-content xmlns:xlink="http://www.w3.org/1999/xlink" content-type="dwc:country" xlink:type="simple">Australia</named-content>; stateProvince: <named-content xmlns:xlink="http://www.w3.org/1999/xlink" content-type="dwc:stateProvince" xlink:type="simple">Victoria</named-content>; verbatimLocality: <named-content xmlns:xlink="http://www.w3.org/1999/xlink" content-type="dwc:verbatimLocality" xlink:type="simple">Mallacoota, Betka Beach</named-content>; verbatimLatitude: <named-content xmlns:xlink="http://www.w3.org/1999/xlink" content-type="dwc:verbatimLatitude" xlink:type="simple">37°35'11.12"S</named-content>; verbatimLongitude: <named-content xmlns:xlink="http://www.w3.org/1999/xlink" content-type="dwc:verbatimLongitude" xlink:type="simple">149°44'16.65"E</named-content>; <bold>Event:</bold> samplingProtocol: <named-content xmlns:xlink="http://www.w3.org/1999/xlink" content-type="dwc:samplingProtocol" xlink:type="simple">hand net</named-content>; startDayOfYear: <named-content xmlns:xlink="http://www.w3.org/1999/xlink" content-type="dwc:startDayOfYear" xlink:type="simple">27 Nov</named-content>; endDayOfYear: <named-content xmlns:xlink="http://www.w3.org/1999/xlink" content-type="dwc:endDayOfYear" xlink:type="simple">1 Dec</named-content>; year: <named-content xmlns:xlink="http://www.w3.org/1999/xlink" content-type="dwc:year" xlink:type="simple">2012</named-content>; <bold>Record Level:</bold> institutionCode: <named-content xmlns:xlink="http://www.w3.org/1999/xlink" content-type="dwc:institutionCode" xlink:type="simple">ANIC</named-content>; collectionCode: <named-content xmlns:xlink="http://www.w3.org/1999/xlink" content-type="dwc:collectionCode" xlink:type="simple">ANIC</named-content>; basisOfRecord: <named-content xmlns:xlink="http://www.w3.org/1999/xlink" content-type="dwc:basisOfRecord" xlink:type="simple">pinned specimen, stainless steel dorsally through thorax.</named-content></p></list-item><list-item><p><bold>Type status:</bold> <named-content xmlns:xlink="http://www.w3.org/1999/xlink" content-type="dwc:typeStatus" xlink:type="simple">Paratype</named-content>. <bold>Occurrence:</bold> catalogNumber: <named-content xmlns:xlink="http://www.w3.org/1999/xlink" content-type="dwc:catalogNumber" xlink:type="simple">ANIC_29:032468</named-content>; recordedBy: <named-content xmlns:xlink="http://www.w3.org/1999/xlink" content-type="dwc:recordedBy" xlink:type="simple">D.J. &amp; R.L. Ferguson</named-content>; individualCount: <named-content xmlns:xlink="http://www.w3.org/1999/xlink" content-type="dwc:individualCount" xlink:type="simple">1</named-content>; sex: <named-content xmlns:xlink="http://www.w3.org/1999/xlink" content-type="dwc:sex" xlink:type="simple">female</named-content>; <bold>Location:</bold> country: <named-content xmlns:xlink="http://www.w3.org/1999/xlink" content-type="dwc:country" xlink:type="simple">Australia</named-content>; stateProvince: <named-content xmlns:xlink="http://www.w3.org/1999/xlink" content-type="dwc:stateProvince" xlink:type="simple">Victoria</named-content>; verbatimLocality: <named-content xmlns:xlink="http://www.w3.org/1999/xlink" content-type="dwc:verbatimLocality" xlink:type="simple">Mallacoota, Betka Beach</named-content>; verbatimLatitude: <named-content xmlns:xlink="http://www.w3.org/1999/xlink" content-type="dwc:verbatimLatitude" xlink:type="simple">37°35'11.12"S</named-content>; verbatimLongitude: <named-content xmlns:xlink="http://www.w3.org/1999/xlink" content-type="dwc:verbatimLongitude" xlink:type="simple">149°44'16.65"E</named-content>; <bold>Event:</bold> samplingProtocol: <named-content xmlns:xlink="http://www.w3.org/1999/xlink" content-type="dwc:samplingProtocol" xlink:type="simple">hand net</named-content>; startDayOfYear: <named-content xmlns:xlink="http://www.w3.org/1999/xlink" content-type="dwc:startDayOfYear" xlink:type="simple">27 Nov</named-content>; endDayOfYear: <named-content xmlns:xlink="http://www.w3.org/1999/xlink" content-type="dwc:endDayOfYear" xlink:type="simple">1 Dec</named-content>; year: <named-content xmlns:xlink="http://www.w3.org/1999/xlink" content-type="dwc:year" xlink:type="simple">2012</named-content>; <bold>Record Level:</bold> institutionCode: <named-content xmlns:xlink="http://www.w3.org/1999/xlink" content-type="dwc:institutionCode" xlink:type="simple">ANIC</named-content>; collectionCode: <named-content xmlns:xlink="http://www.w3.org/1999/xlink" content-type="dwc:collectionCode" xlink:type="simple">ANIC</named-content>; basisOfRecord: <named-content xmlns:xlink="http://www.w3.org/1999/xlink" content-type="dwc:basisOfRecord" xlink:type="simple">pinned specimen, stainless steel dorsally through thorax.</named-content></p></list-item><list-item><p><bold>Type status:</bold> <named-content xmlns:xlink="http://www.w3.org/1999/xlink" content-type="dwc:typeStatus" xlink:type="simple">Paratype</named-content>. <bold>Occurrence:</bold> catalogNumber: <named-content xmlns:xlink="http://www.w3.org/1999/xlink" content-type="dwc:catalogNumber" xlink:type="simple">ANIC_29:032469</named-content>; recordedBy: <named-content xmlns:xlink="http://www.w3.org/1999/xlink" content-type="dwc:recordedBy" xlink:type="simple">D.J. &amp; R.L. Ferguson</named-content>; individualCount: <named-content xmlns:xlink="http://www.w3.org/1999/xlink" content-type="dwc:individualCount" xlink:type="simple">2</named-content>; sex: <named-content xmlns:xlink="http://www.w3.org/1999/xlink" content-type="dwc:sex" xlink:type="simple">male &amp; female (in-coup)</named-content>; <bold>Location:</bold> country: <named-content xmlns:xlink="http://www.w3.org/1999/xlink" content-type="dwc:country" xlink:type="simple">Australia</named-content>; stateProvince: <named-content xmlns:xlink="http://www.w3.org/1999/xlink" content-type="dwc:stateProvince" xlink:type="simple">Victoria</named-content>; verbatimLocality: <named-content xmlns:xlink="http://www.w3.org/1999/xlink" content-type="dwc:verbatimLocality" xlink:type="simple">Mallacoota, Betka Beach</named-content>; verbatimLatitude: <named-content xmlns:xlink="http://www.w3.org/1999/xlink" content-type="dwc:verbatimLatitude" xlink:type="simple">37°35'11.12"S</named-content>; verbatimLongitude: <named-content xmlns:xlink="http://www.w3.org/1999/xlink" content-type="dwc:verbatimLongitude" xlink:type="simple">149°44'16.65"E</named-content>; <bold>Event:</bold> samplingProtocol: <named-content xmlns:xlink="http://www.w3.org/1999/xlink" content-type="dwc:samplingProtocol" xlink:type="simple">hand net</named-content>; startDayOfYear: <named-content xmlns:xlink="http://www.w3.org/1999/xlink" content-type="dwc:startDayOfYear" xlink:type="simple">27 Nov</named-content>; endDayOfYear: <named-content xmlns:xlink="http://www.w3.org/1999/xlink" content-type="dwc:endDayOfYear" xlink:type="simple">1 Dec</named-content>; year: <named-content xmlns:xlink="http://www.w3.org/1999/xlink" content-type="dwc:year" xlink:type="simple">2012</named-content>; <bold>Record Level:</bold> institutionCode: <named-content xmlns:xlink="http://www.w3.org/1999/xlink" content-type="dwc:institutionCode" xlink:type="simple">ANIC</named-content>; collectionCode: <named-content xmlns:xlink="http://www.w3.org/1999/xlink" content-type="dwc:collectionCode" xlink:type="simple">ANIC</named-content>; basisOfRecord: <named-content xmlns:xlink="http://www.w3.org/1999/xlink" content-type="dwc:basisOfRecord" xlink:type="simple">micro pinned laterally into pith block on single stainless steel pin.</named-content></p></list-item></list></tp:treatment-sec><tp:treatment-sec sec-type="Description"><title>Description</title><p><italic>Male</italic>. Body Length: 11 mm; Wing Length: 11 mm; (Figs <xref ref-type="fig" rid="F793304">2</xref>, <xref ref-type="fig" rid="F793306">3</xref>, <xref ref-type="fig" rid="F793308">4</xref>, <xref ref-type="fig" rid="F793314">5</xref>) <italic>Head</italic>. Frons bulging; width at anterior ocellus 5.7 x ocellus; face and lower frons protruding; parafacial (<italic>pf</italic>, Fig. <xref ref-type="fig" rid="F793297">1</xref><xref ref-type="fig" rid="F793303">b</xref>) grey with sparse white pile; area lateral to antennal base with white pile; lower frons grey transitioning to yellow grey on mid and upper frons. Frontal pale brown, admixed with lesser amounts of erect dark pile, equal in length to scape. Scape and pedicel grey; scape 2.9 x pedicel length with strong black setae admixed with lesser pale on ventral surface; <italic>fg1</italic> blackish grey with short black setae around basal third; <italic>fg2</italic> &amp; <italic>fg3</italic> black, one third length of <italic>fg1</italic>. Occiput convex with several indistinct rows of black macrosetae, pubescence yellowish grey; 47 setae on each side; postocciput area to gena grey with long, white, hair-like pile. Palp grey with long pale pile.</p><p><italic>Thorax</italic>. Scutal chaetotaxy (pairs): <italic>np</italic>, 5; <italic>sa</italic>, 2; <italic>pa</italic>, 1; <italic>dc</italic>, 4-5; <italic>sc</italic>, 2, all black; Scutum with a pair of distinctive grey vittae on a pale brown ground, medially with a dark brown dorsal line that is finely tapered anteriorly; scutal surface with short pale, erect hairs on grey vittae and short black, erect hairs on dark brown dorsal line. Katepisternum with a few hairs dorsocentrally; prosternal furrow without pile; pleura grey; coxae grey with long, hair-like pile admixed with pale macrosetae; hind-coxa knob reduced. <italic>Wing</italic>. Slightly opaque, veins dark brown with brown infuscate along the basal <italic>CuA1</italic> vein, to the <italic>m-cu</italic> cross-vein; <italic>M1+2</italic>, distal of <italic>r-m</italic> cross-vein and along <italic>R4+5</italic> and <italic>R5</italic> veins with brown infuscate; stigma dark brown; costal setae beyond humeral cross-vein biserially arranged with the occasional additional singular setae outside rows. <italic><tp:taxon-name><tp:taxon-name-part taxon-name-part-type="genus">Halter</tp:taxon-name-part></tp:taxon-name></italic>. Pedicel blackish grey; knob pale brown ventrally, dark grey dorsally. <italic>Legs</italic>. Fore and middle femora without macrosetae; hind femur with 1-2 av macrosetae; all femora pale brown with grey pubescence; all tibia and tarsi pale-brown overlain with grey pubescence.</p><p><italic>Abdomen</italic>. Integument black; all tergites covered with dense grey pubescence; lateral areas of tergites with dark brown blotches; surfaces covered with appressed and erect pale pile; sternites similar to tergites, without brown blotches. <italic>Terminalia</italic>. Paratype male (ANIC_29:032467): Epandrium (Fig. <xref ref-type="fig" rid="F793314">5</xref><xref ref-type="fig" rid="F793319">a</xref>), slightly longer than wide; tapered towards posterior, length approximately 2/3 width, anterior margin relatively flat, posterior margin emarginate medially; cercus tapered posteriorly with rounded apex, evenly distributed with pale setae; epandrium lateral edge with darkly sclerotised inwardly directed lobe, broadest anteriorly, tapered posteriorly; subepandrial plate, posterolateral corner with dark sclerotised, dorsoventrally folded process, forming a slightly concave anterior surface, ventral edge raised as a ridge. Gonocoxite rounded (Fig. <xref ref-type="fig" rid="F793314">5</xref><xref ref-type="fig" rid="F793320">b</xref>), with strong pale macrosetae; outer gonocoxal process posteriorly directed, slightly longer than wide; hypandrium strong, medially with broad triangular sclerite; gonocoxal apodeme darkly sclerotised. Inner gonocoxal process as long as outer gonocoxal process when viewed dorsally, strongly curved inward and tapered apically, a row of weak pale pile along dorsal surface of the apical half. Gonostylus directed inward and posteriorly, basal and medial dorsal surface with long pale setae directed inward and dorsally apex spatulas and reflexed dorsally. Ventral lobe darkly sclerotised, tapered to a sharp apex. Aedeagus (Fig. <xref ref-type="fig" rid="F793314">5</xref><xref ref-type="fig" rid="F793321">c</xref>); distiphallus ventrally directed; parameral sheath moderately sclerotised; ventral apodeme broadly flared, slightly projecting anteromedially, midline ventrally with thin flared ridge; lateral ejaculatory apodeme dark sclerotised; ejaculatory apodeme laterally flared, apical edge dark sclerotised.</p><p><bold>Variation.</bold> Frontal pile variable ranging from all pale brown to nearly all black. Katepisternum pile varies from only several hairs on the dorsal area to none at all. <italic>Male</italic>. Body length: 11-11.5 mm. Wing length: 10.5 mm; wing range from relatively clear to slightly opaque. Frons width at anterior ocellar 5.1-6.1 x ocellar; occipital macrosetae 44-54 each side. <italic>Female</italic>. Body length: 12-13 mm. Wing length: 10.5-11 mm. Frons width at anterior ocellar 4.6-7 x ocellar; occipital macrosetae 34-42 each side; tergites 4 dorsolateral with a patch of long, appressed, black setae (white arrow, Fig. <xref ref-type="fig" rid="F793308">4</xref>). <italic>Terminalia</italic>. Paratype female (ANIC_29:032468): sternite 8 (Fig. <xref ref-type="fig" rid="F793314">5</xref><xref ref-type="fig" rid="F793322">d</xref>): roundish in shape; anterior edge with broad cleft; anterior half darkly sclerotised, raised medially; patches of strong black setae along the posterolateral margin of raised area; weak pale setae distributed broadly medially, and on the posterior half of the dark sclerotised areas and marginally on the pale sclerotised regions; posterior mid-line poorly sclerotised; posterolaterally with broad pale areas tapering anteromedially. Furca (Fig. <xref ref-type="fig" rid="F793314">5</xref><xref ref-type="fig" rid="F793323">e</xref>): posterior frame weak; frame medially broad, dark sclerotised, lateral edge lobed and dorsally directed; anteroventral lobe large and broad and extending half-length of frame. Female internal organs (Fig. <xref ref-type="fig" rid="F793314">5</xref><xref ref-type="fig" rid="F793323">e</xref>): spermatheca (<italic>spa</italic>, Fig. <xref ref-type="fig" rid="F793314">5</xref><xref ref-type="fig" rid="F793324">f</xref>) subspherical; spermathecal sac duct (<italic>spl.d</italic>, Fig. <xref ref-type="fig" rid="F793314">5</xref><xref ref-type="fig" rid="F793324">f</xref>) long and narrow; apex enlarged, and connecting to large, subspherical, spermathecal sac (<italic>spl.s</italic>, Fig. <xref ref-type="fig" rid="F793314">5</xref><xref ref-type="fig" rid="F793324">f</xref>) and two appendicular sacs (<italic>ap.s</italic>, Fig. <xref ref-type="fig" rid="F793314">5</xref><xref ref-type="fig" rid="F793324">f</xref>).</p></tp:treatment-sec><tp:treatment-sec sec-type="Diagnosis"><title>Diagnosis</title><p>Frons bulging; frontal pile pale admixed with fewer black hairs, as long as scape, semi-erect; parafacial and area lateral to antennal base with pale pile. Scutum with a pair of distinctive grey vittae on a pale brown ground, medially with a dark brown dorsal line tapered towards anterior; coxal macrosetae pale. Female sternite 8 subspherical with broad pale areas posterolaterally and extending medially; frame of furca medially broad, anteroventral lobe large, extending half the length of the frame. Male epandrium with a modification to the subepandrial plate forming a dorsoventral wall towards posterolateral corner; ventral lobes of epandrium narrow and distinctively elongate.</p></tp:treatment-sec><tp:treatment-sec sec-type="Etymology"><title>Etymology</title><p>The species epithet ‘<italic>oceanus</italic>’ is derived from ocean beaches where the <italic>type</italic> specimens where collected.</p></tp:treatment-sec><tp:treatment-sec><!--Section generated to contain objects referenced in tp:taxon-treatment.--><fig id="F793304" position="float" orientation="portrait"><label>Figure 2.</label><caption><p><italic><tp:taxon-name><tp:taxon-name-part taxon-name-part-type="genus">Anabarhynchus</tp:taxon-name-part> <tp:taxon-name-part taxon-name-part-type="species">oceanus</tp:taxon-name-part></tp:taxon-name></italic> sp. n., Holotype male (ANIC_29: 032452): lateral view.</p></caption><graphic xmlns:xlink="http://www.w3.org/1999/xlink" xlink:href="biodiversity_data_journal-2-e4016-g002.jpg" position="float" id="oo_31910.jpg" orientation="portrait" xlink:type="simple"/></fig><fig id="F793306" position="float" orientation="portrait"><label>Figure 3.</label><caption><p><italic><tp:taxon-name><tp:taxon-name-part taxon-name-part-type="genus">Anabarhynchus</tp:taxon-name-part> <tp:taxon-name-part taxon-name-part-type="species">oceanus</tp:taxon-name-part></tp:taxon-name></italic> sp. n., Holotype male, (ANIC_29: 032452): oblique view.</p></caption><graphic xmlns:xlink="http://www.w3.org/1999/xlink" xlink:href="biodiversity_data_journal-2-e4016-g003.jpg" position="float" id="oo_31019.jpg" orientation="portrait" xlink:type="simple"/></fig><fig id="F793308" position="float" orientation="portrait"><label>Figure 4.</label><caption><p><italic><tp:taxon-name><tp:taxon-name-part taxon-name-part-type="genus">Anabarhynchus</tp:taxon-name-part> <tp:taxon-name-part taxon-name-part-type="species">oceanus</tp:taxon-name-part></tp:taxon-name></italic> sp. n., female habitus; note patch of appressed black pile on tergite 4 indicated by white arrow [photo: D.J. Ferguson].</p></caption><graphic xmlns:xlink="http://www.w3.org/1999/xlink" xlink:href="biodiversity_data_journal-2-e4016-g004.jpg" position="float" id="oo_31911.jpg" orientation="portrait" xlink:type="simple"/></fig><fig-group id="F793314" position="float" orientation="portrait"><caption><p><italic><tp:taxon-name><tp:taxon-name-part taxon-name-part-type="genus">Anabarhynchus</tp:taxon-name-part> <tp:taxon-name-part taxon-name-part-type="species">oceanus</tp:taxon-name-part></tp:taxon-name></italic> sp. n., paratype male terminalia (ANIC_29:032467) and paratype female (ANIC_29:032468).</p></caption><fig id="F793319" position="float" orientation="portrait"><label>Figure 5a.</label><caption><p>Epandrium, left dorsal view, right ventral view.</p></caption><graphic xmlns:xlink="http://www.w3.org/1999/xlink" xlink:href="biodiversity_data_journal-2-e4016-g005_a.jpg" xlink:type="simple" position="float" orientation="portrait" id="oo_31912.jpg"/></fig><fig id="F793320" position="float" orientation="portrait"><label>Figure 5b.</label><caption><p>Gonocoxite, left dorsal view, right ventral view.</p></caption><graphic xmlns:xlink="http://www.w3.org/1999/xlink" xlink:href="biodiversity_data_journal-2-e4016-g005_b.jpg" xlink:type="simple" position="float" orientation="portrait" id="oo_31913.jpg"/></fig><fig id="F793321" position="float" orientation="portrait"><label>Figure 5c.</label><caption><p>Aedeagus, dorsal view (upper), and lateral view (lower).</p></caption><graphic xmlns:xlink="http://www.w3.org/1999/xlink" xlink:href="biodiversity_data_journal-2-e4016-g005_c.jpg" xlink:type="simple" position="float" orientation="portrait" id="oo_31914.jpg"/></fig><fig id="F793322" position="float" orientation="portrait"><label>Figure 5d.</label><caption><p>Female sternite 8, ventral surface.</p></caption><graphic xmlns:xlink="http://www.w3.org/1999/xlink" xlink:href="biodiversity_data_journal-2-e4016-g005_d.jpg" xlink:type="simple" position="float" orientation="portrait" id="oo_31915.jpg"/></fig><fig id="F793323" position="float" orientation="portrait"><label>Figure 5e.</label><caption><p>Female furca.</p></caption><graphic xmlns:xlink="http://www.w3.org/1999/xlink" xlink:href="biodiversity_data_journal-2-e4016-g005_e.jpg" xlink:type="simple" position="float" orientation="portrait" id="oo_31916.jpg"/></fig><fig id="F793324" position="float" orientation="portrait"><label>Figure 5f.</label><caption><p>Female internal organs.</p></caption><graphic xmlns:xlink="http://www.w3.org/1999/xlink" xlink:href="biodiversity_data_journal-2-e4016-g005_f.jpg" xlink:type="simple" position="float" orientation="portrait" id="oo_31917.jpg"/></fig></fig-group><fig-group id="F793297" position="float" orientation="portrait"><caption><p>Typical <italic><tp:taxon-name><tp:taxon-name-part taxon-name-part-type="genus">Anabarhynchus</tp:taxon-name-part></tp:taxon-name></italic> head, anterior and lateral view.</p></caption><fig id="F793302" position="float" orientation="portrait"><label>Figure 1a.</label><caption><p>Frons width is determined by the width of the frons (fw) directly in front of the anterior ocellus, divided the width of the anterior ocellus (ao).</p></caption><graphic xmlns:xlink="http://www.w3.org/1999/xlink" xlink:href="biodiversity_data_journal-2-e4016-g001_a.jpg" xlink:type="simple" position="float" orientation="portrait" id="oo_31907.jpg"/></fig><fig id="F793303" position="float" orientation="portrait"><label>Figure 1b.</label><caption><p>Indicating the position of parafacial (pf).</p></caption><graphic xmlns:xlink="http://www.w3.org/1999/xlink" xlink:href="biodiversity_data_journal-2-e4016-g001_b.jpg" xlink:type="simple" position="float" orientation="portrait" id="oo_31908.jpg"/></fig></fig-group><fig id="F793303" position="float" orientation="portrait"><label>Figure 1b.</label><caption><p>Indicating the position of parafacial (pf).</p></caption><graphic xmlns:xlink="http://www.w3.org/1999/xlink" xlink:href="biodiversity_data_journal-2-e4016-g001_b.jpg" xlink:type="simple" position="float" orientation="portrait" id="oo_31908.jpg"/></fig><fig id="F793319" position="float" orientation="portrait"><label>Figure 5a.</label><caption><p>Epandrium, left dorsal view, right ventral view.</p></caption><graphic xmlns:xlink="http://www.w3.org/1999/xlink" xlink:href="biodiversity_data_journal-2-e4016-g005_a.jpg" xlink:type="simple" position="float" orientation="portrait" id="oo_31912.jpg"/></fig><fig id="F793320" position="float" orientation="portrait"><label>Figure 5b.</label><caption><p>Gonocoxite, left dorsal view, right ventral view.</p></caption><graphic xmlns:xlink="http://www.w3.org/1999/xlink" xlink:href="biodiversity_data_journal-2-e4016-g005_b.jpg" xlink:type="simple" position="float" orientation="portrait" id="oo_31913.jpg"/></fig><fig id="F793321" position="float" orientation="portrait"><label>Figure 5c.</label><caption><p>Aedeagus, dorsal view (upper), and lateral view (lower).</p></caption><graphic xmlns:xlink="http://www.w3.org/1999/xlink" xlink:href="biodiversity_data_journal-2-e4016-g005_c.jpg" xlink:type="simple" position="float" orientation="portrait" id="oo_31914.jpg"/></fig><fig id="F793322" position="float" orientation="portrait"><label>Figure 5d.</label><caption><p>Female sternite 8, ventral surface.</p></caption><graphic xmlns:xlink="http://www.w3.org/1999/xlink" xlink:href="biodiversity_data_journal-2-e4016-g005_d.jpg" xlink:type="simple" position="float" orientation="portrait" id="oo_31915.jpg"/></fig><fig id="F793323" position="float" orientation="portrait"><label>Figure 5e.</label><caption><p>Female furca.</p></caption><graphic xmlns:xlink="http://www.w3.org/1999/xlink" xlink:href="biodiversity_data_journal-2-e4016-g005_e.jpg" xlink:type="simple" position="float" orientation="portrait" id="oo_31916.jpg"/></fig><fig id="F793324" position="float" orientation="portrait"><label>Figure 5f.</label><caption><p>Female internal organs.</p></caption><graphic xmlns:xlink="http://www.w3.org/1999/xlink" xlink:href="biodiversity_data_journal-2-e4016-g005_f.jpg" xlink:type="simple" position="float" orientation="portrait" id="oo_31917.jpg"/></fig></tp:treatment-sec></tp:taxon-treatment>
